# Supplementary material for: Synthesis, Pharmacokinetic Profile, Anticancer Activity and Toxicity of the New Amides of Betulonic Acid—In Silico and In Vitro Study
Source: Int J Mol Sci. 2024 Apr 20;25(8):4517. doi: 10.3390/ijms25084517 (PMC11050400; doi:10.3390/ijms25084517)
Supplement: Supplementary file 1 [file ijms-25-04517-s001.zip]

Archive with 1 entries (1 files):
- ijms-2918594-supplementary.pdf
